# Supplementary material for: SBA-Pr-Is-TAP Functionalized Nanostructured Silica as a Highly Selective Fluorescent Chemosensor for Fe3+ and Cr2O72− Ions in Aqueous Media
Source: Nanomaterials (Basel). 2021 Sep 28;11(10):2533. doi: 10.3390/nano11102533 (PMC8537779; doi:10.3390/nano11102533)
Supplement: Supplementary file 1 [file nanomaterials-11-02533-s001.zip]

Archive with 1 entries (1 files):
- nanomaterials-1268506-supplementary.pdf
